# Supplementary material for: Stability Analysis and Identification of Superior Hybrids in Pearl Millet [Pennisetum glaucum (L.) R. Br.] Using the Multi Trait Stability Index
Source: Plants (Basel). 2024 Apr 15;13(8):1101. doi: 10.3390/plants13081101 (PMC11053410; doi:10.3390/plants13081101)
Supplement: Supplementary file 1 [file plants-13-01101-s001.zip]

Archive with 1 entries (1 files):
- plants-2894376-supplementary.pdf
